# Supplementary material for: Pregnancy Rates after Hysteroscopic Endometrial Polypectomy versus Endometrial Curettage Polypectomy: A Retrospective Study
Source: Medicina (Kaunas). 2023 Oct 20;59(10):1868. doi: 10.3390/medicina59101868 (PMC10608414; doi:10.3390/medicina59101868)
Supplement: Supplementary file 1 [file medicina-59-01868-s001.zip]

Archive with 1 entries (1 files):
- medicina-2602303-supplementary.pdf
